# Supplementary material for: Metabolic changes and potential biomarkers in "Candidatus Liberibacter solanacearum"-infected potato psyllids: implications for psyllid-pathogen interactions
Source: Front Plant Sci. 2023 Jul 19;14:1204305. doi: 10.3389/fpls.2023.1204305 (PMC10394617; doi:10.3389/fpls.2023.1204305)
Supplement: Supplementary file 1 [file Table_1.xlsx]

## Sheet: VIP>1
MT	FC	P.Value	VIP	Average Mz	Average RT(min)	Metabolite name	METLIN ID	Mass	ΔPPM	Name	Formula	CAS	insect_uninfected_1	insect_uninfected_2	insect_uninfected_3	insect_uninfected_4	insect_uninfected_5	insect_infected_1	insect_infected_2	insect_infected_3	insect_infected_4	insect_infected_5	Q01	Q02	Q03
M547T2-401	427.593	0.0426195	1.33617	1.33617	2.523	547.166	36422	512.181	28	10S,11R-epoxy-punaglandin 3	C25H33ClO9		1.04952	10	1.04952	1.04952	1.04952	492	439	2598	267	2275	1.04585	1.0465	1.04688
M563T0-442	46.808	0.00897107	1.58793	1.58793	0.338	563.17	68031	528.215	25	Karwinskione	C32H32O7	59481-46-8	13	1.34978	1.34978	120	1.34978	47	2105	1912	1332	1019	1.349	1.35	1.359
M964T2-863	30.7395	0.000698426	1.827	1.827	2.567	964.412	964.41217 m/z						231	124	173	289	277	3308	9050	4888	6614	9769	267	268	264
M563T1-441	24.3099	0.0018729	1.7523	1.7523	1.946	563.16	68031	528.215	25	Karwinskione	C32H32O7	59481-46-8	99	88	65	144	17	899	1150	2351	3111	2529	82	82	83
M723T2-629	13.6088	0.000100543	1.92642	1.92642	2.787	723.365	81605	688.41	20	PA(18:4(6Z,9Z,12Z,15Z)/18:4(6Z,9Z,12Z,15Z))	C39H61O8P		49	62	439	224	246	2612	3601	2691	1585	3392	205	208	205
M775T11-749	10.1781	0.0243025	1.46258	1.46258	11.184	775.567	98509	740.596	2	TG(12:0/12:0/20:5(5Z,8Z,11Z,14Z,17Z))[iso3]	C47H80O6		402	31	341	482	120	1568	3628	1930	919	5960	275	276	276
M416T0-226	9.21164	4.56319e-05	1.94991	1.94991	0.323	416.138		194.058	18	Ferulic acid	C10H10O4	537-98-4	402	430	378	507	362	3341	4398	3353	2845	5214	410	412	411
M631T2-524	6.94597	0.00645893	1.63259	1.63259	2.12	631.247	64381	596.289	18	Guattegaumerine	C36H40N2O6	21446-35-5	1430	122	880	1657	779	7216	3772	12602	5282	4941	886	888	888
M623T2-518	6.14692	0.000964606	1.79959	292.246	2.902	623.162		292.101	13	Canavaninosuccinate	C9H16N4O7	56073-32-6	429	221	467	534	214	1457	2487	3400	2656	1464	370	370	372
M507T5-347	6.07956	0.00472422	1.66486	1.66486	5.049	507.256	65402	472.283	7	17-Ketostypolhydroperoxide	C28H40O6		996	131	47	473	251	3098	993	3578	2196	1674	381	382	380
M738T9-647	6.03784	0.00948177	1.58169	1.58169	9.867	738.505	39182	703.515	27	PC(12:0/18:1(9Z))	C38H74NO8P		65956	276685	187477	226394	202039	1051088	1458933	1151758	1922443	203359	191710	191712	191712
M491T5-326	5.82597	0.00133383	1.77491	1.77491	5.917	491.269	42573	456.305	10	24,24-Difluoro-1,25,26-trihydroxyvitamin D3	C26H42F2O4		1942	361	461	821	650	7442	2725	5631	5010	3865	847	846	847
M175T0-59	4.82353	0.00103014	1.79332	1.79332	0.352	175.025	2646	140.059	14	Ethyl-imidazole carboxylate	C6H8N2O2	23785-21-9	16158	22604	10257	50755	9178	89251	78466	130819	77525	149472	21800	21798	21799
M221T0-98	4.02938	0.000911356	1.80505	1.80505	0.338	221.056	69806	186.089	9	cis-2-Carboxycyclohexyl-acetic acid	C9H14O4	14715-37-8	2112	2095	1580	3324	1304	4531	11686	8507	7585	9657	2075	2077	2077
M819T0-800	3.7624	0.0431531	1.33507	819.153	0.353	Unknown	48827	784.17	17	Apigenin 7-Glucosyl-(1->2)-glucuronide-4'-glucuronide	C33H36O22		1540	865	1451	3182	2882	1616	9713	2561	12359	11074	1988	1987	1988
M839T0-815	3.64128	0.00433666	1.69251	1.69251	0.342	839.316	69249	840.311	14	Mureidomycin A	C38H48N8O12S	114797-04-5	443	413	316	812	274	1532	2728	1022	1363	1577	450	450	450
M693T1-594	3.59562	0.0265916	1.45785	1.45785	1.62	693.315	76602	657.437	16	PE(12:0/18:3(6Z,9Z,12Z))	C35H64NO8P		1821	828	331	1046	1407	3783	4698	1921	1837	7296	1091	1090	1090
M754T8-717	3.24522	0.0484137	1.32365	1.32365	8.162	754.389	44813	719.437	23	KDdiA-PC	C36H66NO11P	439904-34-4	1355	447	612	577	463	1650	2233	3865	3281	180	644	645	644
M830T11-806	3.14198	0.0306653	1.39885	1.39885	11.225	830.595	40089	795.614	13	PC(O-16:0/22:4(7Z,10Z,13Z,16Z))[U]	C46H86NO7P		74798	71813	44231	43728	90577	32141	275225	322259	140577	251402	65091	65090	65091
M648T0-545	3.13664	3.38587e-05	1.94808	1.94808	0.352	648.194	95232	613.231	10	Neoacrimarine E	C35H35NO9	158182-13-9	777	600	370	1348	1113	2616	2219	2943	2557	2864	830	830	829
M421T0-228	3.08789	3.74191e-05	1.94546	1.94546	0.361	421.071	47923	386.1	3	Irisflorentin	C20H18O8		841	4147	2594	3405	3849	8799	7555	9471	10366	9621	2960	2959	2959
M644T0-542	3.05934	0.000396996	1.85358	1.85358	0.375	644.03		605.06	21	UDP-N-acetyl-alpha-D-glucosamine	C17H25N3O17P2		1063	1177	438	1746	1205	4191	3328	2503	4232	2967	1126	1125	1125
M675T0-571	2.97302	0.0183542	1.49685	1.49685	0.352	675.171	68357	640.2	1	Plantamajoside	C29H36O16	104777-68-6	861	672	474	339	1175	2492	1250	2038	1120	3568	706	705	705
M536T5-383	2.84894	0.000412288	1.84935	1.84935	5.976	536.298	535.0141 m/z						1064	765	680	273	389	1524	1781	2049	2218	1462	638	636	638
M829T0-805	2.81512	0.0145859	1.54187	1.54187	0.334	829.299	94807	830.321	18	6'-HMG SDG	C38H54O20		555	415	746	362	713	2359	1401	1775	459	1863	557	557	556
M243T0-118	2.77501	0.00342501	1.69982	1.69982	0.316	243.042	242.17749 m/z						1903	1493	1087	2093	1611	2524	6759	4458	4023	4955	1701	1700	1700
M377T0-206	2.7519	2.84381e-05	1.95425	1.95425	0.332	377.252	35987	342.277	15	Eicosanedioic acid	C20H38O4		1602	1023	1936	2926	2380	5757	5948	5693	5149	4606	1885	1884	1886
M719T0-626	2.72285	5.38915e-06	1.9894	1.9894	0.34	719.201	4106	717.531	4	PE(16:0/18:1(9Z))	C39H76NO8P	26662-94-2	17966	15933	26029	34918	29678	61038	69538	72741	68029	67714	24900	24899	24901
M115T0-23	2.71184	0.000480269	1.84084	1.84084	0.352	115.003	3242	116.011	3	Fumaric acid	C4H4O4	110-17-8	5027	5180	3510	9066	3619	13807	11589	16720	11824	17658	5291	5290	5290
M649T0-546	2.63535	0.00246435	1.74703	1.74703	0.452	649.095	85576	614.116	14	Fosaprepitant	C23H22F7N4O6P	172673-20-0	755	518	430	968	661	1847	2244	1170	1264	2256	667	667	666
M611T0-510	2.62397	0.0305027	1.41506	1.41506	0.452	611.139	3113	576.17	0	Zuclopenthixol glucuronide	C28H33ClN2O7S	21642-96-6	5821	1804	2340	8033	5612	11652	12516	6003	9649	22132	4721	4720	4721
M633T0-529	2.59676	0.00140809	1.77674	1.77674	0.452	633.125	69517	598.165	15	Dexamethazone metasulfobenzoate sodium	C29H32FNaO9S	743670	715	916	992	1952	1414	2531	3758	2980	2284	3999	1800	1799	1799
M770T11-740	2.51048	0.037843	1.36072	1.36072	11.224	770.576	46613	735.601	6	1-Octadecanoyl-2-(9Z,1Z-octadecadienoyl)-3-O-[(N,N,N-trimethyl) homoserine]-glycerol	C44H81NO7		37060	39670	23876	36522	84194	20268	126835	100947	160683	146892	40900	40900	40901
M446T0-258	2.49876	8.3997e-07	2.01663	2.01663	0.325	446.155	2941	411.185	1	Fluvastatin	C24H26FNO4	93957-55-2	2278	2273	2643	3523	2969	7218	6546	7246	6271	6917	2708	2707	2707
M466T0-288	2.45364	2.57225e-05	1.96005	1.96005	0.339	466.118	86831	431.158	21	Oxynarcotine	C22H25NO8	483-89-6	1489	928	1149	1326	1353	3675	3201	2903	3011	2533	1250	1251	1251
M478T6-310	2.42773	0.0365986	1.3799	1.3799	6.374	478.477	478.47696 m/z						2430	569	758	994	341	2087	1233	3971	2726	2345	670	670	671
M601T0-492	2.3881	0.00353184	1.69308	1.69308	0.352	601.138	430	563.528	2	Cer(d18:1/18:1(9Z))	C36H69NO3	5966-28-9	4011	4599	8029	8153	6932	15516	17991	19343	15000	7910	6354	6354	6355
M323T8-175	2.38254	0.0221718	1.47359	1.47359	8.163	323.1	34517	288.136	18	4-Methylumbelliferyl heptanoate	C17H20O4	18319-92-1	1478	849	1056	1553	1262	2272	2741	4808	3610	1336	1237	1237	1236
M509T8-353	2.30877	0.0215175	1.47847	1.47847	8.164	509.215	42343	474.334	19	18-acetoxy-1α,25-dihydroxyvitamin D3 / 18-acetoxy-1α,25-dihydroxycholecalciferol	C29H46O5		1599	865	1003	1424	1337	2136	2638	4698	3428	1479	1405	1404	1404
M603T0-495	2.29177	0.0258091	1.44016	1.44016	0.381	603.003	86147	604.013	4	Gallagic acid	C28H12O16		558	845	934	1903	1158	1332	2203	2236	4132	2468	1080	1081	1080
M341T8-189	2.27607	0.0227617	1.47143	1.47143	8.163	341.104	2958	306.133	28	Trimethoprim 1-N-oxide	C14H18N4O4	27653-68-5	1925	1380	1394	2093	1724	2869	3447	6320	4764	1983	1730	1729	1729
M568T7-453	2.2348	0.0464834	1.33608	1.33608	7.817	568.365	568.36481 m/z						2427	977	443	51	510	2157	1929	1809	1345	2611	491	491	491
M425T8-235	2.21634	0.0232388	1.46862	1.46862	8.164	425.168	36250	390.202	6	20-trifluoro-LTB4	C20H29F3O4	115178-97-7	3750	2035	2671	3990	2854	5320	5948	10821	8372	3449	3065	3064	3065
M199T8-84	2.19174	0.0262242	1.44647	1.44647	8.163	199.169	357	200.178	6	Lauric acid	C12H24O2	143-07-7	3381	1935	2613	3351	2635	4766	5516	9815	7517	2884	3370	3370	3369
M594T7-482	2.11858	0.0468113	1.32901	1.32901	7.952	594.378	92076	559.403	9	Debenzoylzucchini factor B	C37H53NO3	308811-93-0	1845	1441	337	1207	660	2546	1728	3526	2872	959	1203	1203	1203
M784T11-758	2.07323	0.0112819	1.56168	1.56168	11.194	784.632	46619	785.617	28	DGTA(18:1/22:4(10Z,13Z,16Z,19Z))	C50H87NO7		91	13752	11203	18605	15249	32438	22251	25579	22316	19529	18493	18492	18492
M729T0-635	2.06767	0.0277136	1.42867	1.42867	0.331	729.228	53011	694.241	22	Sanggenon G	C40H38O11		482	379	1445	1608	1524	1385	2143	3470	2160	2086	1280	1280	1281
M526T0-376	2.03655	0.0267708	1.43714	1.43714	0.328	526.12	3059	491.151	1	4-[[5-(acetylamino)-1H-indol-3-yl]methyl]-3-methoxy-N-[(2-methylphenyl)sulfonyl]-Benzamide	C26H25N3O5S	219583-02-5	1091	772	793	1201	931	2403	1329	2791	2330	898	1189	1188	1188
M830T11-807	1.99961	0.00770262	1.61427	1.61427	11.191	830.632	83813	795.659	5	GlcCer(d18:2/23:0)	C47H89NO8		926.305	9808	9263	9451	12922	20127	16228	18722	12365	17282	10366	10366	10364
M74T0-2	1.99043	3.74431e-07	2.02597	2.02597	0.321	74.0233	749.03558 m/z						994	758	849	785	896	1809	1586	1667	1716	1745	1009	1009	1010
M571T6-457	1.977	0.0116702	1.55587	1.55587	6.847	571.284	44211	536.314	2	DIHYDROCELASTRYL DIACETATE	C33H44O6		2176	907	847	1422	562	1611	2305	2356	2935	2485	934	933	933
M323T0-174	1.95534	0.000331718	1.8606	1.8606	0.354	323.029	3415	288.063	12	Eriodictyol	C15H12O6	552-58-9	22321	17033	23807	37789	31552	50214	48337	56910	46769	56856	26500	26501	26501
M903T0-846	1.95491	0.00690271	1.633	1.633	0.35	903.271	89388	868.29	12	Aquifoliunine EIV	C42H48N2O18	220751-22-4	634	791	1554	895	2048	2789	2619	2180	1975	2014	1187	1188	1187
M597T6-488	1.8848	0.0165432	1.50486	1.50486	6.887	597.299	69506	562.316	23	Carpipramine maleate	C32H42N4O5	100482-23-3	29158	21114	4925	34438	25659	29695	42578	38529	53344	53160	23050	23050	23051
M477T0-304	1.8735	0.0118775	1.55962	1.55962	0.384	477.035	68184	478.054	23	Fucofuroeckol B	C24H14O11		1582	1702	2074	2977	2922	2620	4091	4388	5945	4046	2271	2271	2271
M377T0-205	1.87272	4.89548e-05	1.93768	1.93768	0.338	377.083	137	342.116	8	Sucrose	C12H22O11	57-50-1	281938	246214	318817	431051	389723	577722	661143	639126	608235	636982	333550	333549	333548
M506T7-344	1.86879	0.00177062	1.7583	1.7583	7.927	506.322	40268	507.332	7	PC(17:1(10Z)/0:0)	C25H50NO7P		26293	16237	18119	24549	16632	38097	29663	43491	46728	32320	20368	20368	20367
M403T7-219	1.85642	0.0482557	1.31881	1.31881	7.639	403.265	92636	368.308	29	(E)-26,27-Dinorergosta-4,22-dien-3-one	C26H40O		1453	1114	1105	709	1379	1926	1381	2113	3669	1604	1252	1252	1253
M439T10-252	1.85418	0.0380948	1.36329	1.36329	10.371	439.408	64891	404.438	1	7(Z),11(Z)-Nonacosadiene	C29H56	104410-91-5	31	3709	2685	3680	3412	5471	4847	6115	5943	2687	3370	3371	3371
M369T0-204	1.82174	0.00101135	1.79545	1.79545	0.302	369.059	520	334.091	2	Chlorpromazine sulphoxide	C17H19ClN2OS	969-99-3	733	495	610	885	828	1602	1208	1160	1397	1102	720	720	7120
M496T0-335	1.80387	0.000716299	1.81722	1.81722	0.325	496.18	53921	461.206	9	Sulfamisterin	C19H36NNaO8S		10573	7723	10794	16179	11898	23977	18160	21947	18939	20099	11438	11439	11438
M191T0-73	1.79794	0.000347911	1.86358	1.86358	0.356	191.018	319	156.054	23	4-Imidazolone-5-propionic acid	C6H8N2O3	36117-26-7	18161	14708	19725	21708	20444	38014	37407	27658	37671	29598	18959	18959	18960
M132T0-36	1.79784	0.0203149	1.4751	1.4751	0.338	132.028	15	133.037	17	L-Aspartic Acid	C4H7NO4	56-84-8	3543	1471	2039	2627	1638	4973	4262	2509	5195	3409	2261	2260	2260
M249T0-122	1.79244	0.00259075	1.72123	1.72123	0.359	249.009	1233	214.04	0	Baclofen b-(Chlorophenyl)-g-hydroxybutyric acidp-	C10H11ClO3	52977-95-4	8246	5133	5861	11574	9039	12287	14132	16549	12341	16125	7870	7870	7869
M309T7-163	1.7907	0.00128675	1.78012	1.78012	7.927	309.275	201	310.287	16	Phytenic acid	C20H38O2	3653-46-1	13745	10527	10311	13355	9544	21699	15560	21764	25435	18475	13644	13645	13645
M606T0-498	1.76933	4.72827e-05	1.93832	1.93832	0.384	606.074	91387	571.103	3	4-O-alpha-L-Rhamnopyranosylglucosinalbin	C20H29NO14S2	74542-19-1	24929	23709	28385	37139	31837	51162	46763	51898	55749	52748	29200	29200	29199
M540T6-393	1.76033	0.0306131	1.40343	1.40343	6.964	540.332	40378	505.353	16	PC(O-18:2(9Z,12Z)/0:0)[U]	C26H52NO6P		41579	22930	23523	14554	12398	32450	34405	51761	49909	33885	22390	22391	22391
M451T0-272	1.73316	8.74848e-05	1.91926	1.91926	0.338	451.021	45351	416.058	13	CAY10597	C20H14ClFN2O5	916046-55-4	4200	3244	3524	3648	3552	5684	7271	6400	6684	5449	3630	3629	3629
M490T0-324	1.71035	0.00273636	1.71984	1.71984	0.449	490.156	1069	455.194	15	Hydroxydesmethylmaprotiline glucuronide	C25H29NO7	91487-53-5	1130	943	1339	1805	1674	2769	2164	2254	1908	2691	1377	1378	1377
M259T0-130	1.7074	0.00230133	1.73551	1.73551	0.352	259.019	65876	224.047	10	Hydroxyanthraquinone	C14H8O3	129-43-1	10198	8575	12760	13379	10583	23242	19772	20947	15569	15222	15024	15025	15025
M184T0-69	1.69633	0.00121979	1.78133	1.78133	0.323	184.002	2346	149.033	1	Diethyldithiocarbamate (DDC)	C5H11NS2	147-84-2	1923	2524	1631	1938	1478	3513	2616	3193	3788	2995	2559	2559	2559
M469T2-291	1.69609	0.0253707	1.45581	1.45581	2.346	469.188	2736	434.211	16	Flunisolide	C24H31FO6	542449	2147	1205	1496	2057	1874	3183	1686	3865	3721	2435	2367	2367	2366
M423T2-234	1.68489	0.020506	1.48676	1.48676	2.346	423.18	2244	388.2	25	Ramiprilat	C21H28N2O5	87269-97-4	3074	1817	2148	2993	2719	4799	2514	5362	5290	3519	3423	3424	3424
M87T0-4	1.68212	1.43571e-06	2.00955	2.00955	0.356	87.0099	879.17322 m/z						2291	2482	2457	2876	2537	4251	3983	4470	4100	4463	3391	3390	3390
M452T6-273	1.67832	0.00839703	1.60322	1.60322	6.94	452.274	45504	418.01	22	KH7	C17H15BrN4O2S	330676-02-3	72391	43759	46176	51335	34521	66402	68761	106479	90162	84725	66470	66471	66470
M423T0-232	1.66077	0.00151085	1.76636	1.76636	0.309	423	48089	388.043	28	Repenol	C18H12O10		1204	850	835	1093	826	1778	1185	1782	1655	1585	1279	1279	1279
M146T0-43	1.64849	4.44738e-05	1.9406	1.9406	0.338	146.043	19	147.053	17	L-Glutamate	C5H9NO4	56-86-0	20589	21323	17785	26692	20784	37928	32033	35089	35346	36278	29250	29250	29251
M561T0-439	1.6309	0.00355358	1.69573	1.69573	0.331	561.109	47481	526.148	14	Viscutin 1	C27H26O11		1046	876	702	497	924	1307	1136	1148	1516	1490	1064	1063	1064
M108T0-14	1.60127	0.00059768	1.83768	1.83768	0.338	108.899	108.89852 m/z						1364	1999	1963	1886	1942	3092	3393	2721	3013	2439	2380	2381	2381
M480T7-313	1.58863	0.0132645	1.55061	1.55061	7.795	480.304	40282	481.317	12	PC(15:0/0:0)	C23H48NO7P		232619	147491	158933	201460	139767	226678	203824	343017	327075	297828	227869	227870	227870
M478T6-305	1.58499	0.00726111	1.62042	1.62042	6.23	478.286	45717	443.304	26	17-phenyl trinor PGF2α diethyl amide	C27H41NO4	NA	30711	18410	19768	23264	16766	30355	26940	41125	37288	36928	28156	28155	28156
M624T0-519	1.58162	0.0297308	1.40834	1.40834	0.468	624.199	2773	625.207	1	Flupenthixol-O-glucuronide	C29H34F3N3O7S		3360	1448	4165	5164	4779	5876	6839	6170	4101	6932	4883	4883	4884
M461T0-282	1.57463	0.00105475	1.79165	1.79165	0.328	461.048	2030	426.076	5	Diflunisal acyl glucuronide	C19H16F2O9	58446-30-3	1438	1095	1284	1177	815	1893	1604	2109	1753	1788	1496	1496	1495
M333T0-184	1.56901	0.00350585	1.70342	1.70342	0.351	333.06	1856	298.095	13	5-(4-Hydroxy-3-methoxyphenyl)-5-phenylhydantoin	C16H14N2O4	36653-52-8	30952	24855	28466	36517	32918	46517	53636	46392	36101	58524	39480	39479	39480
M102T0-11	1.54952	0.0317072	1.39684	1.39684	0.336	102.054	12	103.063	23	γ -Aminobutyric Acid	C4H9NO2	20791	2307	1993	1225	2935	2111	4125	3294	3424	3551	1986	2697	2697	2697
M362T0-202	1.5482	3.39076e-05	1.95131	1.95131	0.355	362.052	874	327.086	7	Isradipine Metabolite (3,5-Pyridinedicarboxylic acid, 4-(2,1,3-benzoxadiazol-4-yl)-2,6-dimethyl-, mo	C16H13N3O5	116169-19-8	3890	4497	4730	5543	4514	7163	7247	7105	6708	7655	5900	5900	5901
M520T6-371	1.53548	0.00372354	1.68952	1.68952	6.939	520.265	58312	521.264	16	Morphiceptin	C28H35N5O5	74135-04-9	4471	2949	3303	3609	2692	4698	4712	6490	5138	5102	4317	4316	4317
M513T0-359	1.53433	0.0492172	1.30668	1.30668	0.352	513.126	45420	476.055	25	EUK 124	C20H22ClMnN2O6	186299-35-4	16721	11963	31640	25792	30253	32245	31443	49282	27830	37748	29490	29490	29489
M520T6-370	1.53329	0.0199764	1.48205	1.48205	6.6	520.265	58312	521.264	16	Morphiceptin	C28H35N5O5	74135-04-9	36739	20885	20877	28406	18939	34953	33394	51159	38175	35278	31889	31888	31888
M483T7-318	1.52778	0.0316652	1.39982	1.39982	7.345	483.266	42187	448.301	8	(6R)-vitamin D3 6,19-sulfur dioxide adduct / (6R)-cholecalciferol 6,19-sulfur dioxide adduct	C27H44O3S		7493	4311	4238	4004	3119	5913	5871	8184	8643	6780	5860	5860	5859
M158T0-48	1.52401	0.00676599	1.62467	1.62467	0.309	158.976	72136	159.985	7	2,4-Dichlorotoluene	C7H6Cl2	95-73-8	938	659	978	816	899	1362	1411	1056	1640	1069	1081	1081	1080
M433T6-245	1.51834	0.0292463	1.40844	1.40844	6.6	433.231	59311	434.243	11	LPA(0:0/18:2(9Z,12Z))	C21H39O7P		11775	4802	7076	7772	4806	11546	9759	12546	9387	11773	9125	9124	9124
M538T6-389	1.50739	0.0211038	1.47374	1.47374	6.376	538.313	65430	503.336	14	4S,5R-antillatoxin A	C28H45N3O5		774925	453194	506642	553957	383925	753462	609791	1022915	857715	784844	670173	670173	670173
M244T0-120	0.653701	0.00038159	1.8542	1.8542	0.309	244.03	244.02995 m/z						3117	2701	3536	3460	3383	2519	2200	1843	2074	1952	2678	2677	2677
M348T0-196	0.641411	0.000657532	1.8227	1.8227	0.313	348.892	68882	313.914	25	Tiron	C6H4Na2O8S2	149-45-1	1043	957	1321	998	1066	781	695	614	742	622	880	880	879
M214T0-92	0.629154	0.012513	1.54466	1.54466	0.366	214.891	85394	179.925	14	Bentoquatam	Al2H2O6Si	1340-69-8	4033	2923	2909	3216	3198	2916	2064	2031	956	2275	2650	2650	2602
M216T0-95	0.607417	0.0172492	1.51409	1.51409	0.388	216.926	91615	181.956	3	Zinc acetate	C4H6O4Zn	557-34-6	5428	5933	7430	9268	9798	5957	3206	4738	5171	3923	6081	6080	6081
M469T11-290	0.602383	0.00605539	1.63546	1.63546	11.198	469.008	72248	434.041	5	Halosulfuron-methyl	C13H15ClN6O7S	100784-20-1	5694	5015	6148	5583	3414	2624	4230	2874	2757	3089	4143	4143	4142
M232T0-107	0.601904	0.0044477	1.66864	1.66864	0.372	232.901	94959	197.935	14	3-Bromosulfolane	C4H7BrO2S	14008-53-8	14319	9983	9936	11836	10975	9502	6709	6825	4246	7056	9148	9149	9149
M264T0-132	0.597942	0.000101782	1.91248	1.91248	0.313	264.937	43902	229.965	9	2,3-DIHYDROXY-6,7-DICHLOROQUINOXALINE	C8H4Cl2N2O2	25983-13-5	1803	1698	1963	1553	1631	1175	1127	814	1108	947	1381	1382	1382
M167T0-52	0.584907	0.00387691	1.68695	1.68695	0.352	167.023	14	132.054	0	L-Asparagine	C4H8N2O3	70-47-3	280392	162738	213795	221564	190355	162834	113582	125988	121171	101599	16940	16940	16939
M173T0-56	0.581647	0.000673862	1.82742	1.82742	0.316	173.106	53326	138.141	22	Bornane skeleton	C10H18		19240	15009	13296	15443	13481	10332	7291	9626	8902	8327	12096	12097	12097
M517T4-366	0.579348	0.0336355	1.39175	1.39175	4.891	517.141	53682	480.251	29	(-)-Jolkinol A	C29H36O6		2798	2342	2905	2880	1432	1113	1519	2522	812	1193	1950	1949	1950
M517T5-365	0.566811	0.0174138	1.50177	1.50177	5.142	517.131	64846	482.148	27	Acridinium NHS ester	C28H22N2O6	NA	3287	3204	3394	3418	1979	1236	1866	2958	907	1695	2395	2395	2394
M824T0-803	0.560273	0.0262965	1.43117	1.43117	0.355	824.099	93814	789.119	12	Fast green FCF aluminium salt	C37H34AlN2O10S3		2596	2086	3166	3329	2013	2026	1159	599	2436	1170	2060	2060	2061
M385T5-210	0.558238	0.0344047	1.39461	1.39461	5.144	385.175	2309	350.209	9	15-keto-Prostaglandin E2	C20H30O5	26441-05-4	3203	2699	3010	3653	1644	1212	1542	2959	874	1345	2215	2216	2216
M180T0-65	0.55174	0.00118586	1.78474	1.78474	0.31	180.975	180.97536 m/z						1400	1191	1629	1108	1369	971	850	705	483	686	1040	1039	1039
M449T5-268	0.551217	0.0435013	1.34973	1.34973	5.143	449.149	6675	414.186	14	Octadecyl trichloroacetate	C20H37Cl3O2		105531	88926	106616	115135	56504	32832	50357	106980	26556	43842	73321	73321	73321
M350T0-199	0.543987	0.0264752	1.42977	1.42977	0.373	350.821	350.82065 m/z						3556	2399	2294	2479	1287	1831	685	1350	1366	1304	1865	1885	1866
M672T0-569	0.540469	0.00817224	1.59959	1.59959	0.379	672.993	82173	672.509	22	PA(O-18:0/17:2(9Z,12Z))	C38H73O7P		3005	2318	2000	3402	2038	1676	1708	932	908	1674	2558	2558	2557
M449T4-267	0.539752	0.0346821	1.39375	1.39375	4.892	449.149	6675	414.186	14	Octadecyl trichloroacetate	C20H37Cl3O2		83178	71875	78760	89281	43417	23136	39496	79651	20910	34632	75366	75365	75365
M131T0-35	0.537187	2.82617e-05	1.96304	1.96304	0.313	131.081	27	132.09	11	Ornithine	C5H12N2O2	70-26-8	5278	5341	4659	5856	4870	3089	2442	2813	3330	2295	5205	5204	5204
M503T11-339	0.533379	0.0234118	1.45599	1.45599	11.192	503.015	503.01462 m/z						4635	5364	1987	5893	3991	2193	3015	2916	1685	1856	4734	4734	4735
M241T0-111	0.530696	8.46094e-05	1.92178	1.92178	0.311	241.091	63465	204.111	26	N6-Acetyl-N6-hydroxy-L-lysine	C8H16N2O4		8017	5987	6095	6639	5921	3816	3762	3382	3390	2982	6532	6532	6531
M325T0-178	0.513805	0.00351797	1.69217	1.69217	0.327	325.128	36408	290.152	22	clavirin I	C17H22O4		5566	4864	3887	3204	3740	2049	2985	2624	1444	1822	4200	4200	4202
M215T0-93	0.505093	0.00715431	1.61758	1.61758	0.334	215.032	133	180.063	2	α-D-Glucose	C6H12O6	492-62-6	10093	12990	10031	6177	9203	4372	7388	5953	3331	3450	9770	9771	9771
M719T11-627	0.504123	0.0375874	1.36009	1.36009	11.224	719.482	82176	684.509	4	PA(O-18:0/18:3(6Z,9Z,12Z))	C39H73O7P		5696	2927	3157	4112	5696	4193	1507	2332	423	2428	4311	4310	4309
M156T0-47	0.499316	0.000166813	1.89297	1.89297	0.316	156.027	690	121.054	23	Aminofluoropropionic acid	C4H8FNO2		1305	1487	1393	1018	1376	761	676	428	737	683	1306	1306	1306
M685T10-581	0.482133	0.0220318	1.47126	1.47126	10.926	685.573	3907	650.6	4	CE(18:1)	C45H78O2	303-43-5	18931	20636	12467	20502	11781	441	12525	13703	7695	6288	16860	16861	16861
M264T0-133	0.47974	0.00289351	1.714	1.714	0.356	264.994	159	230.019	20	D-Ribose 5-phosphate	C5H11O8P	4300-28-1	9825	5115	8867	10647	9178	5699	4133	4141	2576	4383	8708	8709	8709
M492T7-327	0.47393	0.0286293	1.42076	1.42076	7.22	492.306	40287	493.317	7	PC(16:1(9E)/0:0)	C24H48NO7P		6124	2863	2460	3308	2775	2038	1079	2019	1712	1460	2850	2748	2749
M879T0-840	0.462765	0.0182488	1.49727	1.49727	0.359	879.173	879.17322 m/z						1159	1010	2670	2081	1674	611	683	881	1004	798	1780	1779	1778
M703T3-601	0.439143	0.011279	1.56142	1.56142	3.811	703.334	43578	668.347	25	CAPREOMYCIN	C25H44N14O8	1405-37-4	2280	1910	2616	4139	3014	1469	2120	664	1325	552	2791	2791	2790
M464T6-284	0.439137	0.0391534	1.36057	1.36057	6.419	464.28	68596	429.324	28	Imperialine	C27H43NO3	61825-98-7	2900	1022	1031	1468	1367	855	555	855	642	513	1557	1558	1556
M541T8-395	0.414404	0.0115584	1.55917	1.55917	8.873	541.368	42556	506.397	2	(20R)-24-Hydroxy-19-norgeminivitamin D3	C31H54O5		3311	1903	2431	1292	1671	509	990	1231	1134	532	2122	2123	2123
M917T3-850	0.397944	0.00116776	1.78866	1.78866	3.869	917.413	917.41254 m/z						3076	2079	2162	3150	3638	861	1320	1064	714	1654	3000	3001	3001
M335T0-186	0.389455	0.00142973	1.77412	1.77412	0.352	335.048	2870	300.078	2	Carboxytolbutamide	C12H16N2O5S	118617	20862	9806	16460	16547	13081	8456	5214	5960	5634	4629	15361	15361	15360
M619T4-514	0.367824	0.0233293	1.46595	1.46595	4.277	619.21	63940	584.227	21	Magnesium protoporphyrin	C34H32MgN4O4		2489	1373	949	3601	2161	461	949	491	1044	944	2124	2123	2123
M176T0-61	0.362089	0.00309089	1.70603	1.70603	0.359	176.938	62945	141.968	1	Sulpho NONOate	H2N2O5S	61142-90-3	4925	3717	3823	4905	4423	3578	2276	51	861	1125	4361	4360	4361
M622T0-516	0.360912	0.000800385	1.8134	1.8134	0.351	622.149	622.14868 m/z						3476	4757	5209	5251	6834	1339	1714	1020	2516	2624	5001	5000	5002
M514T0-360	0.35474	0.00154201	1.76388	1.76388	0.352	514.086	96043	479.119	3	4'-O-Methyldelphinidin 3-O-beta-D-glucoside	C22H23O12		9322	6692	8503	11192	8887	6283	2461	347	2561	4168	8920	8921	8921
M447T3-263	0.312505	0.00181403	1.76247	1.76247	3.702	447.216	47227	412.116	24	4beta-(2,4-Dihydroxy-3-methoxyphenyl)fisetinidol	C22H20O8		5745	2665	5126	6286	3784	555	2028	1808	1628	1358	4702	4701	4701
M703T3-600	0.30993	0.00076182	1.81481	1.81481	3.715	703.322	43578	668.347	9	CAPREOMYCIN	C25H44N14O8	1405-37-4	3812	2819	3750	2370	2304	955	1477	704	228	1302	3010	3010	3012
M429T1-239	0.274071	0.0303796	1.42406	1.42406	1.445	429.159	527	394.187	4	Clindamycose	C17H31ClN2O6	64420-64-0	5739	1413	1709	6802	3883	653	1474	1340	1201	689	3900	3901	3902
M703T3-602	0.262028	0.00819933	1.60114	1.60114	3.891	703.334	43578	668.347	25	CAPREOMYCIN	C25H44N14O8	1405-37-4	13316	7747	4082	5187	8183	2263	2725	2378	1773	953	7700	7700	7699
M493T3-329	0.261393	0.00123237	1.79239	1.79239	3.701	493.227	1122	458.248	18	Astemizole	C28H31FN4O	68844-77-9	11496	5459	10742	14751	9623	991	3863	3155	2926	2676	10424	10423	10424
M230T0-106	0.167482	0.0155875	1.51344	1.51344	0.35	230.017	354	195.053	24	Dopaquinone	C9H9NO4	25520-73-4	7292	3081	3172	2255	1981	543	849	699	663	224	3566	3567	3567
M734T3-639	0.156371	0.0456376	1.32438	1.32438	3.426	734.344	68087	699.363	15	Lasiodine A	C39H49N5O7	22326-90-5	1925	761	575	730	153	39	130	150	183	146	628	628	628
M242T0-112	0.151084	0.0132857	1.53561	1.53561	0.341	242.048	5920	207.075	15	Dihydrolipoamide	C8H17NOS2		7153	4326	3389	1731	1947	211	1069	480	660	382	3700	3700	3701
M748T3-711	0.12221	0.00286169	1.72387	1.72387	3.652	748.354	748.35431 m/z						9330	7672	6849	19223	11398	2486	1635	1664	231	641	10894	10896	10896
M734T3-638	0.115794	0.000716223	1.81975	1.81975	3.394	734.332	68074	699.342	28	Adouetine Z	C42H45N5O5	19542-40-6	8644	6787	8592	4959	13248	361	432	1204	1059	1834	8445	8446	8445
M541T3-394	0.06206	0.00104335	1.79258	1.79258	3.999	541.266	68088	506.289	13	Mucronine D	C29H38N4O4	38840-25-4	21731	22169	20898	8317	33411	640	2482	1384	709	1396	21304	21305	21305
