# Supplementary material for: Metabolic changes and potential biomarkers in "Candidatus Liberibacter solanacearum"-infected potato psyllids: implications for psyllid-pathogen interactions
Source: Front Plant Sci. 2023 Jul 19;14:1204305. doi: 10.3389/fpls.2023.1204305 (PMC10394617; doi:10.3389/fpls.2023.1204305)
Supplement: Supplementary file 2 [file Table_2.xlsx]

## Sheet: Sheet2
Match	Pathway	Log2FC	FC	P.Value	VIP	description	Kingdom	Superclass	Class	Sub_class
PA(18:4(6Z,9Z,12Z,15Z)/18:4(6Z,9Z,12Z,15Z))	NA	3.76647	13.6088	0.0001	1.92642	up	Organic compounds	Lipids and lipid-like molecules	Glycerophospholipids
TG(12:0/12:0/20:5(5Z,8Z,11Z,14Z,17Z))[iso3]	NA	3.3474	10.1781	0.0243	1.46258	up	Organic compounds	Lipids and lipid-like molecules	Glycerophospholipids
Ferulic acid	Phenylpropanoid biosynthesis	3.20346	9.21164	4.6e-05	1.94991	up	Organic compounds	Phenylpropanoids and polyketides	Cinnamic acids and derivatives	Hydroxycinnamic acids and derivatives
Canavaninosuccinate	NA	2.61986	6.14692	0.000965	1.79959	up	Organic compounds	Organic acids and derivatives	Carboxylic acids and derivatives	Amino acids, peptides, and analogues
PC(12:0/18:1(9Z))	NA	2.59403	6.03784	0.00948177	1.58169	up	Organic compounds	Lipids and lipid-like molecules	Glycerophospholipids
PE(12:0/18:3(6Z,9Z,12Z))	NA	1.84624	3.59562	0.0265916	1.45785	up	Organic compounds	Lipids and lipid-like molecules	Glycerophospholipids
PC(O-16:0/22:4(7Z,10Z,13Z,16Z))[U]	NA	1.65167	3.14198	0.0306653	1.39885	up	Organic compounds	Lipids and lipid-like molecules	Glycerophospholipids
UDP-N-acetyl-alpha-D-glucosamine	Amino sugar and nucleotide sugar metabolism	1.61322	3.05934	0.000397	1.85358	up	Organic compounds	Nucleosides, nucleotides, and analogues	Pyrimidine nucleotides	Pyrimidine nucleotide sugars
PE(16:0/18:1(9Z))	Glycosylphosphatidylinositol (GPI)-anchor biosynthesis	1.44512	2.72285	5e-06	1.9894	up	Organic compounds	Lipids and lipid-like molecules	Glycerophospholipids	Glycerophosphoethanolamines
Fumaric acid	Citrate cycle (TCA cycle)	1.43927	2.71184	0.00048	1.84084	up	Organic compounds	Organic acids and derivatives	Carboxylic acids and derivatives	Dicarboxylic acids and derivatives
Cer(d18:1/9Z-18:1)	Sphingolipid metabolism	1.25586	2.3881	0.003532	1.69308	up	Organic compounds	Lipids and lipid-like molecules	Sphingolipids	Ceramides
Lauric acid	Fatty acid biosynthesis	1.13207	2.19174	0.026224	1.44647	up	Organic compounds	Lipids and lipid-like molecules	Fatty Acyls	Fatty acids and conjugates
DGTA(18:1/22:4(10Z,13Z,16Z,19Z))	NA	1.05188	2.07323	0.01128	1.56168	up	Organic compounds	Lipids and lipid-like molecules	Glycerolipids	Betaine diradylglycerols
GlcCer(d18:2/23:0)	NA	0.999719	1.99961	0.0077	1.61427	up	Organic compounds	Lipids and lipid-like molecules	Sphingolipids	Glycosphingolipids
Sucrose	Galactose metabolism	0.905132	1.87272	4.9e-05	1.93768	up	Organic compounds	Organic oxygen compounds	Organooxygen compounds	Carbohydrates and carbohydrate conjugates
PC(17:1(10Z)/0:0)	NA	0.902104	1.86879	0.00177	1.7583	up	Organic compounds	Lipids and lipid-like molecules	Glycerophospholipids	Monoacylglycerophosphocholines
7(Z),11(Z)-Nonacosadiene	NA	0.890781	1.85418	0.03809	1.36329	up	Organic compounds	Organoheterocyclic compounds	Pyridine and derivatives	Pyridoxines
L-Aspartic acid	Arginine biosynthesis	0.846268	1.79784	0.020315	1.4751	up	Organic compounds	Organic acids and derivatives	Carboxylic acids and derivatives	Amino acids, peptides, and analogues
L-Glutamic acid	Arginine biosynthesis	0.721148	1.64849	4.4e-05	1.9406	up	Organic compounds	Organic acids and derivatives	Carboxylic acids and derivatives	Amino acids, peptides, and analogues
PC(15:0/0:0)	NA	0.667783	1.58863	0.01326	1.55061	up	Organic compounds	Lipids and lipid-like molecules	Glycerophospholipids	Monoacylglycerophosphocholines
γ -Aminobutyric Acid	NA	0.631823	1.54952	0.031707	1.39684	up	Organic compounds	Organic acids and derivatives	Carboxylic acids and derivatives	Amino acids, peptides, and analogues
LysoPA(0:0/18:2(9Z,12Z))	Glycerolipid metabolism	0.602496	1.51834	0.029246	1.40844	up	Organic compounds	Lipids and lipid-like molecules	Glycerophospholipids	Glycerophosphates
L-Asparagine	Alanine, aspartate and glutamate metabolism	-0.773722	0.584907	0.003877	1.68695	down	Organic compounds	Organic acids and derivatives	Carboxylic acids and derivatives	Amino acids, peptides, and analogues
15-Keto-prostaglandin E2	Arachidonic acid metabolism	-0.841048	0.558238	0.034405	1.39461	down	Organic compounds	Lipids and lipid-like molecules	Fatty Acyls	Eicosanoids
PA(O-18:0/17:2(9Z,12Z))	NA	-0.887717	0.540469	0.00817224	1.59959	down	Organic compounds	Lipids and lipid-like molecules	Glycerophospholipids	Monoacylglycerophosphocholines
Octadecyl trichloroacetate	NA	-0.889632	0.539752	0.0346821	1.39375	down	Organic compounds	Lipids and lipid-like molecules	Glycerophospholipids
Ornithine	Arginine biosynthesis	-0.896505	0.537187	2.8e-05	1.96304	down	Organic compounds	Organic acids and derivatives	Carboxylic acids and derivatives	Amino acids, peptides, and analogues
N6-Acetyl-N6-hydroxy-L-lysine	Lysine degradation	-0.914042	0.530696	8.5e-05	1.92178	down	Organic compounds	Organic acids and derivatives	Carboxylic acids and derivatives	Amino acids, peptides, and analogues
Alpha-D-Glucose	Glycolysis / Gluconeogenesis	-0.985378	0.505093	0.007154	1.61758	down	Organic compounds	Organic oxygen compounds	Organooxygen compounds	Carbohydrates and carbohydrate conjugates
PA(O-18:0/18:3(6Z,9Z,12Z))	NA	-0.988153	0.504123	0.0375874	1.36009	down	Organic compounds	Lipids and lipid-like molecules	Glycerophospholipids	Monoacylglycerophosphocholines
CE(18:1(9Z))	NA	-1.0525	0.482133	0.022032	1.47126	down	Organic compounds	Lipids and lipid-like molecules	Steroids and steroid derivatives	Steroid esters
D-Ribose 5-phosphate	Pentose phosphate pathway	-1.05968	0.47974	0.002894	1.714	down	Organic compounds	Organic oxygen compounds	Organooxygen compounds	Carbohydrates and carbohydrate conjugates
PC(16:1(9E)/0:0)	NA	-1.07725	0.47393	0.0286293	1.42076	down	Organic compounds	Lipids and lipid-like molecules	Glycerophospholipids	Monoacylglycerophosphocholines
Dopaquinone	Tyrosine metabolism	-2.57792	0.167482	0.015588	1.51344	down	Organic compounds	Organic acids and derivatives	Carboxylic acids and derivatives	Amino acids, peptides, and analogues

## Sheet: Sheet3
	HMDB	Pubchem
PC(15:0/0:0)	HMDB0010381
PC(16:1(9E)/0:0)		24779460
PC(17:1(10Z)/0:0)		42607442
